# Supplementary material for: Effects of Simulated Nitrogen Deposition and Micro-Environment on the Functional Traits of Two Rare and Endangered Fern Species in a Subtropical Forest
Source: Plants (Basel). 2022 Dec 1;11(23):3320. doi: 10.3390/plants11233320 (PMC9740810; doi:10.3390/plants11233320)
Supplement: Supplementary file 1 [file plants-11-03320-s001.zip]

Archive with 1 entries (1 files):
- plants-1990134-supplementary.pdf
